# Supplementary material for: Impact and Cost-effectiveness of Selective Human Papillomavirus Vaccination of Men Who Have Sex With Men
Source: Clin Infect Dis. 2016 Dec 23;64(5):580–8. doi: 10.1093/cid/ciw845 (PMC5404831; doi:10.1093/cid/ciw845)
Supplement: Supplementary Data [file ciw845_Supplementary_Data.zip]

Archive with 1 entries (1 files):
- HPV_MSM_CEA_CIDMS82454_Revision_2_Appendix.docx
